# Supplementary material for: Effect of Zwitterionic Additive on Electrode Protection through Electrochemical Performances of Anatase TiO2 Nanotube Array Electrode in Ionic Liquid Electrolyte
Source: Int J Mol Sci. 2023 Feb 9;24(4):3495. doi: 10.3390/ijms24043495 (PMC9966853; doi:10.3390/ijms24043495)
Supplement: Supplementary file 1 [file ijms-24-03495-s001.zip]

Archive with 1 entries (1 files):
- ijms-2183421-supplementary.pdf
